# Supplementary material for: Abnormal Behavior Monitoring Method of Larimichthys crocea in Recirculating Aquaculture System Based on Computer Vision
Source: Sensors (Basel). 2023 Mar 5;23(5):2835. doi: 10.3390/s23052835 (PMC10007144; doi:10.3390/s23052835)
Supplement: Supplementary file 1 [file sensors-23-02835-s001.zip]

Archive with 11 entries (11 files):
- Video_S10.mp4
- Video_S11.mp4
- Video_S1_Deep.mp4
- Video_S2_Byte.mp4
- Video_S3_Deep.mp4
- Video_S4_Byte.mp4
- Video_S5_Deep.mp4
- Video_S6_Byte.mp4
- Video_S7.mp4
- Video_S8.mp4
- Video_S9.mp4
